# Supplementary material for: Long-acting protein drugs for the treatment of ocular diseases
Source: Nat Commun. 2017 Mar 23;8:14837. doi: 10.1038/ncomms14837 (PMC5376645; doi:10.1038/ncomms14837)
Supplement: Supplementary Data 1 — Expression and characterization of an anti-VEGF Fab fused with various HA-binding domains. [file ncomms14837-s2.xlsx]

## Sheet: Supplementary Data 1
Gene	LINK domain	Species	Molecule ID	Sequence
ACAN	LINK 1	Human	NVS1	-	-	-	I	V	F	H	Y	R	A	I	S	T	R	Y	T	L	D	F	D	R	A	Q	R	A	C	L	Q	N	S	A	I	I	A	T	P	E	Q	L	Q	A	A	Y	E	D	G
ACAN	LINK 2	Human	NVS2	-	-	-	E	V	F	Y	A	T	S	P	E	-	-	-	K	F	T	F	Q	E	A	A	N	E	C	R	R	L	G	A	R	L	A	T	T	G	H	V	Y	L	A	W	Q	A	G
ACAN	LINK 3	Human	NVS3	-	-	-	V	V	F	H	Y	R	P	G	P	T	R	Y	S	L	T	F	E	E	A	Q	Q	A	C	P	G	T	G	A	V	I	A	S	P	E	Q	L	Q	A	A	Y	E	A	G
ACAN	LINK 4	Human	NVS4	-	-	-	E	V	F	F	A	T	R	L	E	-	-	-	Q	F	T	F	Q	E	A	L	E	F	C	E	S	H	N	A	-	T	A	T	T	G	Q	L	Y	A	A	W	S	R	G
VCAN	LINK 1	Human	NVS5	-	-	-	V	V	F	H	Y	R	A	A	T	S	R	Y	T	L	N	F	E	A	A	Q	K	A	C	L	D	V	G	A	V	I	A	T	P	E	Q	L	F	A	A	Y	E	D	G
VCAN	LINK 2	Human	NVS6	-	-	-	-	V	F	H	L	T	V	P	S	-	-	-	K	F	T	F	E	E	A	A	K	E	C	E	N	Q	D	A	R	L	A	T	V	G	E	L	Q	A	A	W	R	N	G
NCAN	LINK 1	Human	NVS7	-	-	-	V	V	F	H	Y	R	S	A	R	D	R	Y	A	L	T	F	A	E	A	Q	E	A	C	R	L	S	S	A	I	I	A	A	P	R	H	L	Q	A	A	F	E	D	G
NCAN	LINK 2	Human	NVS8	-	-	-	E	V	F	Y	V	G	P	A	R	-	-	-	R	L	T	L	A	G	A	R	A	Q	C	R	R	Q	G	A	A	L	A	S	V	G	Q	L	H	L	A	W	H	E	G
HAPLN1	LINK 1	Human	NVS9	-	-	-	V	V	F	P	Y	F	P	R	L	G	R	Y	N	L	N	F	H	E	A	Q	Q	A	C	L	D	Q	D	A	V	I	A	S	F	D	Q	L	Y	D	A	W	R	G	G
HAPLN1	LINK 2	Human	NVS10	-	-	-	-	-	-	-	-	-	-	P	T	-	-	-	K	L	T	Y	D	V	A	V	Q	A	C	L	N	D	G	A	Q	I	A	K	V	G	Q	I	F	A	A	W	K	I	L
HAPLN2	LINK 1	Human	NVS11	-	-	-	V	V	F	P	Y	Q	P	S	R	G	R	Y	Q	F	N	Y	Y	E	A	K	Q	A	C	E	E	Q	D	G	R	L	A	T	Y	S	Q	L	Y	Q	A	W	T	E	G
HAPLN2	LINK 2	Human	NVS12	-	-	L	A	G	Q	V	F	F	V	P	G	-	-	-	R	L	T	L	S	E	A	H	A	A	C	R	R	R	G	A	V	V	A	K	V	G	H	L	Y	A	A	W	K	F	S
HAPLN3	LINK 1	Human	NVS13	-	-	-	-	V	F	P	Y	Q	S	P	N	G	R	Y	Q	F	N	F	H	E	G	Q	Q	V	C	A	E	Q	A	A	V	V	A	S	F	E	Q	L	F	R	A	W	E	E	G
HAPLN3	LINK 2	Human	NVS14	-	-	-	-	V	Y	Y	L	E	H	P	E	-	-	-	K	L	T	L	T	E	A	R	E	A	C	Q	E	D	D	A	T	I	A	K	V	G	Q	L	F	A	A	W	K	F	H
HAPLN4	LINK 1	Human	NVS15	-	-	-	-	V	F	P	Y	H	P	R	G	G	R	Y	K	L	T	F	A	E	A	Q	R	A	C	A	E	Q	D	G	I	L	A	S	A	E	Q	L	H	A	A	W	R	D	G
HAPLN4	LINK 2	Human	NVS16	-	-	-	-	V	F	F	L	K	P	L	R	-	-	-	P	V	P	F	S	G	A	A	R	A	C	A	A	R	G	A	A	V	A	K	V	G	Q	L	F	A	A	W	K	L	Q
BCAN	LINK 1	Human	NVS17	-	-	-	V	V	F	L	Y	R	E	G	S	A	R	Y	A	F	S	F	S	G	A	Q	E	A	C	A	R	I	G	A	H	I	A	T	P	E	Q	L	Y	A	A	Y	L	G	G
BCAN	LINK 2	Human	NVS18	-	-	-	E	L	F	L	G	D	P	P	E	-	-	-	K	L	T	L	E	E	A	R	A	Y	C	Q	E	R	G	A	E	I	A	T	T	G	Q	L	Y	A	A	W	D	G	G
CD44		Human	NVS19	-	-	-	-	V	F	H	V	E	K	N	G	-	R	Y	S	I	S	R	T	E	A	A	D	L	C	K	A	F	N	S	T	L	P	T	M	A	Q	M	E	K	A	L	S	I	G
LYVE1		Human	NVS20	-	-	-	-	-	I	T	L	V	S	K	K	A	N	Q	Q	L	N	F	T	E	A	K	E	A	C	R	L	L	G	L	S	L	A	G	K	D	Q	V	E	T	A	L	K	A	S
SUSD5		Human	NVS21	-	-	-	K	F	F	V	L	E	S	Q	N	G	R	Q	G	L	Q	L	E	A	A	R	L	S	C	K	S	R	G	A	H	L	A	S	A	D	E	L	R	R	V	V	Q	D	C
STAB1		Human	NVS22	K	R	A	G	V	F	H	L	Q	A	T	S	G	P	Y	G	L	N	F	R	E	A	E	A	A	C	E	A	Q	G	A	V	L	A	S	F	P	Q	L	S	A	A	Q	Q	L	G
STAB2		Human	NVS23	-	-	-	-	V	F	H	L	R	S	P	L	G	Q	Y	K	L	T	F	D	K	A	R	E	A	C	A	N	E	A	A	T	M	A	T	Y	N	Q	L	S	Y	A	Q	K	A	K
TSG6		Human	NVS24/LAVA1	-	-	-	-	V	Y	H	R	E	A	R	S	G	K	Y	K	L	T	Y	A	E	A	K	A	V	C	E	F	E	G	G	H	L	A	T	Y	K	Q	L	E	A	A	R	K	I	G
[truncated: 73 more columns]
