# Supplementary material for: Long-acting protein drugs for the treatment of ocular diseases
Source: Nat Commun. 2017 Mar 23;8:14837. doi: 10.1038/ncomms14837 (PMC5376645; doi:10.1038/ncomms14837)
Supplement: Supplementary Data 2 — Sequence of LAVA 1 and locations of amino acid substitutions made to generate additional LAVA1 variants. [file ncomms14837-s3.xlsx]

## Sheet: Supplementary Data 2
				229	230	231	232	233	234	235	236	237	238	239	240	241	242	243	244	245	246	247	248	249	250	251	252	253	254	255	256	257	258	259	260	261	262	263	264	265	266	267	268	269	270	271	272	273	274
Molecule ID		-2	-1	1	2	3	4	5	6	7	8	9	10	11	12	13	14	15	16	17	18	19	20	21	22	23	24	25	26	27	28	29	30	31	32	33	34	35	36	37	38	39	40	41	42	43	44	45	46
LAVA1				G	V	Y	H	R	E	A	R	S	G	K	Y	K	L	T	Y	A	E	A	K	A	V	C	E	F	E	G	G	H	L	A	T	Y	K	Q	L	E	A	A	R	K	I	G	F	H	V
LAVA2				.	.	.	.	.	.	.	Q	.	.	.	.	.	.	.	.	.	.	.	.	.	.	.	.	.	.	.	.	.	.	.	.	.	.	.	.	.	.	.	.	.	.	.	.	.	.
LAVA3				.	.	.	.	.	.	.	A	.	.	.	.	.	.	.	.	.	.	.	.	.	.	.	.	.	.	.	.	.	.	.	.	.	.	.	.	.	.	.	.	.	.	.	.	.	.
LAVA4				.	.	.	.	.	.	.	I	.	.	.	.	Y	.	.	.	.	.	.	.	.	.	.	.	.	.	.	.	.	.	.	.	.	.	.	.	.	.	.	Q	Q	.	.	.	.	.
LAVA5				.	.	.	.	.	.	.	A	.	.	.	.	Y																		.	.	.	.	.	.	.	.	.		Y	.	.	.	.	.
LAVA6				.	.	.	.	.	.	.	Q	.	.	.	.	.																		.	.	.	.	.	.	.	.	.		Q	.	.	.	.	.
LAVA7				.	.	.	.	.	.	.	Q	.	.	.	.	.																		.	.	.	.	.	.	.	.	.		H	.	.	.	.	.
LAVA8				.	.	.	.	.	.	.	Q	.	.	.	.	.																		.	.	.	.	.	.	.	.	.	Y		.	.	.	.	.
LAVA9				.	.	.	.	.	.	.	I	.	.	.	.	Y																		.	.	.	.	.	.	.	.	.		Y	.	.	.	.	.
LAVA10				.	.	.	.	.	.	.	I	.	.	.	.	Y																		.	.	.	.	.	.	.	.	.	Q		.	.	.	.	.
LAVA11				.	.	.	.	.	.	.	I	.	.	.	.	Y	.	.	.	.	.	.	.	.	.	.	.	.	.	.	.	.	.	.	.	.	.	.	.	.	.	.	Q	Q	.	.	.	.	.
LAVA12				.	.	.	.	.	.	.	I	.	.	.	.	Y	.	.	.	.	.	.	.	.	.	.	.	.	.	.	.	.	.	.	.	.	.	.	.	L	.	.	Q	.	.	.	.	.	.
LAVA13				.	.	.	.	.	.	.	I	.	.	.	.	Y	.	.	.	.	.	.	.	.	.	.	.	.	.	.	.	.	.	.	.	.	.	.	.	Q	.	.	Q	.	.	.	.	.	.
LAVA14				.	.	.	.	.	.	.	I	.	.	.	.	Y	.	.	.	.	.	.	.	.	.	.	.	.	.	.	.	.	.	.	.	.	.	.	.	.	.	.	Q	.	P	.	.	.	.
LAVA15				.	.	.	.	.	.	.	I	.	.	.	.	Y																		.	.	.	.	.	.	.	.	.	Q	Q	.
LAVA16				.	.	.	.	.	.	.	I	.	.	.	.	Y																		.	.	.	.	.	.	.	.	.	.	.	P
LAVA17				.	.	.	.	.	.	.	I	.	.	.	.	Y																		.	.	.	.	.	.	.	.	.	.	.	.
LAVA18				.	.	.	.	.	.	.	Q	.	.	.	.	Q	.	.	.	.	.	.	.	.	.	.	.	.	.	.	.	.	.	.	.	.	.	.	.	.	.	.	.	.	.	.	.	.	.
LAVA19				.	.	.	.	.	.	.	Q	.	.	.	.	H	.	.	.	.	.	.	.	.	.	.	.	.	.	.	.	.	.	.	.	.	.	.	.	.	.	.	.	.	.	.	.	.	.
LAVA20				.	.	.	.	.	.	.	Q	.	.	.	.	Y	.	.	.	.	.	.	.	.	.	.	.	.	.	.	.	.	.	.	.	.	.	.	.	.	.	.	.	.	.	.	.	.	.
LAVA21				.	.	.	.	.	.	.	Q	.	.	.	.	.	.	.	.	.	.	.	.	.	.	.	.	.	.	.	.	.	.	.	.	.	.	.	.	.	.	.	.	.	.	.	.	.	.
LAVA22			S	.	.	.	.	.	.	.	Q	.	.	.	.	.	.	.	.	.	.	.	.	.	.	.	.	.	.	.	.	.	.	.	.	.	.	.	.	.	.	S	.	.	.	.	.	.	.
LAVA23				.	.	.	.	.	.	.	.	.	.	.	.	.	.	.	.	.	.	.	.	.	.	.	.	.	.	.	.	.	.	.	.	.	.	.	.	.	.	.	.	.	.	.	.	.	.
LAVA24				.	.	.	.	.	.	.	Q	.	.	.	.	.	.	.	.	.	.	.	.	.	.	.	.	.	.	.	.	.	.	.	.	.	.	.	.	.	.	.	.	.	.	.	.	.	.
LAVA25				.	.	.	.	.	.	.	A	.	.	.	.	.	.	.	.	.	.	.	.	.	.	.	.	.	.	.	.	.	.	.	.	.	.	.	.	.	.	.	.	.	.	.	.	.	.
LAVA26				.	.	.	.	.	.	.	.	.	.	.	.	.	.	.	.	.	.	.	.	.	.	.	.	.	.	.	.	.	.	.	.	.	.	.	.	.	.	.	.	.	.	.	.	.	.
LAVA27				.	.	.	.	.	.	.	.	.	.	.	.	.	.	.	.	.	.	.	.	.	.	.	.	.	.	.	.	.	.	.	.	.	.	.	.	.	.	.	.	.	.	.	.	.	.
LAVA28				.	.	.	.	.	.	.	.	.	.	.	.	.	.	.	.	.	.	.	.	.	.	.	.	.	.	.	.	.	.	.	.	.	.	.	.	.	.	.	.	.	.	.	.	.	.
LAVA29				.	.	.	.	.	.	.	.	.	.	.	.	.	.	.	.	.	.	.	.	.	.	.	.	.	.	.	.	.	.	.	.	.	.	.	.	.	.	.	.	.	.	.	.	.	.
LAVA30				.	.	.	.	.	.	.	.	.	.	.	.	.	.	.	.	.	.	.	.	.	.	.	.	.	.	.	.	.	.	.	.	.	.	.	.	.	.	.	.	.	.	.	.	.	.
LAVA31				.	.	.	.	.	.	.	.	.	.	.	.	.	.	.	.	.	.	.	.	.	.	.	.	.	.	.	.	.	.	.	.	.	.	.	.	.	.	.	.	.	.	.	.	.	.
LAVA32				.	.	.	.	.	.	.	.	.	.	.	.	.	.	.	.	.	.	.	.	.	.	.	.	.	.	.	.	.	.	.	.	.	.	.	.	.	.	.	.	.	.	.	.	.	.
LAVA33				.	.	.	.	.	.	.	Q	.	.	.	.	Q	.	.	.	.	.	.	.	.	.	.	.	.	.	.	.	.	.	.	.	.	.	.	.	.	.	.	.	.	.	.	.	.	.
LAVA34				.	.	.	.	.	.	.	Q	.	.	.	.	.	.	.	.	.	.	.	.	.	.	.	.	.	.	.	.	.	.	.	.	.	.	.	.	.	.	.	.	.	.	.	.	.	.
LAVA35				.	.	.	.	.	.	.	.	.	.	.	.	.	.	.	.	.	.	.	.	.	.	.	.	.	.	.	.	.	.	.	.	.	.	.	.	.	.	.	.	.	.	.	.	.	.
LAVA36				.	.	.	.	.	.	.	.	.	.	.	.	.	.	.	.	.	.	.	.	.	.	.	.	.	.	.	.	.	.	.	.	.	.	.	.	.	.	.	Y	L	.	.	.	.	.
LAVA37				.	.	.	.	.	.	.	.	.	.	.	.	.	.	.	.	.	.	.	.	.	.	.	.	.	.	.	.	.	.	.	.	.	.	.	.	.	.	.	.	.	.	.	.	.	.
LAVA38				.	.	.	.	.	.	.	.	.	.	.	.	.	.	.	.	.	.	.	.	.	.	.	.	.	.	.	.	.	.	.	.	.	.	.	.	.	.	.	.	.	.	.	.	.	.
LAVA39				.	.	.	.	.	.	.	.	.	.	.	.	.	.	.	.	.	.	.	.	.	.	.	.	.	.	.	.	.	.	.	.	.	.	.	.	.	.	.	.	.	.	.	.	.	.
LAVA40				.	.	.	.	.	.	.	.	.	.	.	.	.	.	.	.	.	.	.	.	.	.	.	.	.	.	.	.	.	.	.	.	.	.	.	.	.	.	.	.	.	.	.	.	.	.
LAVA41				.	.	.	.	.	.	.	.	.	.	.	.	.	.	.	.	.	.	.	.	.	.	.	.	.	.	.	.	.	.	.	.	.	.	.	.	.	.	.	.	.	.	.	.	.	.
LAVA42				.	.	.	.	.	.	.	.	.	.	.	.	.	.	.	.	.	.	.	.	.	.	.	.	.	.	.	.	.	.	.	.	.	.	.	.	.	.	.	.	.	.	.	.	.	.
LAVA43				.	.	.	.	.	.	.	.	.	.	.	.	.	.	.	.	.	.	.	.	.	.	.	.	.	.	.	.	.	.	.	.	.	.	.	.	.	.	.	.	.	.	.	.	.	.
LAVA44				.	.	.	.	.	.	.	.	.	.	.	.	.	.	.	.	.	.	.	.	.	.	.	.	.	.	.	.	.	.	.	.	.	.	.	.	.	.	.	.	.	.	.	.	.	.
LAVA45				.	.	.	.	.	.	.	.	.	.	.	.	.	.	.	.	.	.	.	.	.	.	.	.	.	.	.	.	.	.	C	.	.	.	.	.	.	.	.	.	.	.	.	.	.	.
LAVA46		A	C	.	.	.	.	.	.	.	Q	.	.	.	.	.	.	.	.	.	.	.	.	.	.	.	.	.	.	.	.	.	.	.	.	.	.	.	.	.	C	.	.	.	.	.	.	.	.
LAVA47				.	.	.	.	.	.	.		.	.	.	.	.	.	.	.	.	.	.	.	.	.	.	.	.	.	.	.	.	.	.	.	.	.	.	.	.	.	.	.	.	.	.	.	.	.
LAVA48		A	C	.	.	.	.	.	.	.	I	.	.	.	.	Y	.	.	.	.	.	.	.	.	.	.	.	.	.	.	.	.	.	.	.	.	.	.	.	L	.	.	Q	.	.	.	.	.	.
LAVA49		A	C	.	.	.	.	.	.	.	I	.	.	.	.	Y	.	.	.	.	.	.	.	.	.	.	.	.	.	.	.	.	.	.	.	.	.	.	.	Q	.	.	Q	.	.	.	.	.	.
LAVA50		C	A	.	.	.	.	.	.	.	.	.	.	.	.	.																		.	.	.	.	.	.	.	.	C	.	.	.	.	.	.	.
LAVA51		.	.	.	.	.	.	.	K	.	.	.	.	.	.	.																		.	.	.	.	.	.	.	.	.	.	.	.	.	.	.	.
LAVA52		.	.	.	.	.	.	.		.	.	.	.	.	.	Y																		.	.	.	.	.	.	.	.	.	.	.	.	.	.	.	.
LAVA53		.	.	.	.	.	.	.		.	.	.	.	.	.	.																		.	.	.	.	.	.	.	.	.	.	Y	.	.	.	.	.
LAVA54		.	.	.	.	.	.	.		N	.	.	.	.	.	.																		.	.	.	.	.	.	.	.	.	.	.	.	.	.	.	.
LAVA55		.	.	.	.	.	.	.		S	.	.	.	.	.	.																		.	.	.	R	.	.	.	.	.	.	.	.	.	.	.	.
LAVA56		.	.	.	.	.	.	.	D		.	.	.	.	.	.																		.	.	.	.	.	.	.	.	.	.	.	.
		.	.	.	.	.	.	.	.	.	Q	.	.	.	.	.																		.	.	.	.	C	.	.	.	.	.	.	.
[truncated: 55 more columns]
